# Supplementary material for: Antibacterial Activity of the Essential Oil From Litsea cubeba Against Cutibacterium acnes and the Investigations of Its Potential Mechanism by Gas Chromatography-Mass Spectrometry Metabolomics
Source: Front Microbiol. 2022 Mar 2;13:823845. doi: 10.3389/fmicb.2022.823845 (PMC8924494; doi:10.3389/fmicb.2022.823845)
Supplement: Supplementary file 3 [file Data_Sheet_3.XLSX]

## Sheet: Sheet1
Supplementary File 3 Differential metabolites identified between MIC and Control groups.
No.	Metabolites	KEGG ID	Category	p.adj	VIP	log2FC
1	Urocanate	C00785	Others	4.77e-14	1.20253	-10.4986
2	Gentisic acid	C00628	Others	6.39e-10	1.19953	-6.02416
3	L-Aspartate	C00049	Peptides	8.84e-12	1.19916	-3.73286
4	Malonate	C00383	Organic acids	5.78e-10	1.1975	-4.93831
5	Propanoate	C00163	Organic acids	6.69e-12	1.19743	-5.16936
6	L-Methionine	C00073	Peptides	2.62e-11	1.19696	-3.13235
7	L-Asparagine	C00152	Peptides	1.76e-08	1.19625	-6.3811
8	Cytosine	C00380	Nucleic acids	4.99e-09	1.19625	-4.124
9	Serotonin	C00780	Peptides	7.56e-10	1.19554	5.71369
10	beta.-Alanine	C00099	Peptides	5.03e-09	1.19498	-3.95648
11	Putrescine	C00134	Peptides	1.7e-09	1.19483	-4.31192
12	Sarcosine	C00213	Peptides	3.29e-10	1.19432	-3.55608
13	Urate	C00366	Others	1.37e-11	1.19101	-1.88484
14	Fumarate	C00122	Others	2.62e-11	1.19089	-4.81755
15	trans-3-hydroxy-L-proline	C05147	Others	1.91e-10	1.19057	-3.35862
16	Hydroxyproline	C01157	Peptides	6.39e-10	1.18995	-7.46844
17	3-Cresol	C01467	Others	8.94e-11	1.18867	-2.68146
18	Sphingosine	C00319	Lipids	5.18e-10	1.18824	-2.87389
19	L-Leucine	C00123	Peptides	7.28e-12	1.18821	-1.86902
20	Acrylic acid	C00511	Organic acids	1.27e-10	1.18724	-6.28617
21	L-Isoleucine	C00407	Peptides	3.54e-10	1.18523	-2.84998
22	Benzoate	C00180	Organic acids	1.41e-08	1.18386	-3.37
23	Kynurenic acid	C01717	Carbohydrates	2.95e-11	1.18327	-1.87248
24	Glycine	C00037	Peptides	1.27e-10	1.18093	-3.0419
25	Pyruvate	C00022	Organic acids	2.62e-11	1.18083	-2.63066
26	L-Lysine	C00047	Peptides	1.13e-07	1.17794	-2.48805
27	Orotate	C00295	Organic acids	2.67e-09	1.17724	-4.4487
28	N-Acetyl-L-glutamate	C00624	Peptides	2.24e-15	1.17585	-2.19273
29	L-Ornithine	C00077	Peptides	7.73e-16	1.17527	-1.63115
30	L-Alanine	C00041	Peptides	7.99e-08	1.17358	-3.10905
31	L-Proline	C00148	Peptides	1.81e-12	1.17212	-3.89504
32	Terephthalate	C06337	Others	1.13e-07	1.16931	-3.45868
33	Acetate	C00033	Organic acids	4.37e-07	1.16862	-5.01081
34	5-Hydroxy-L-tryptophan	C00643	Peptides	4.07e-08	1.16698	-3.83582
35	UMP	C00105	Nucleic acids	5.6e-08	1.16516	1.74596
36	Glycerol	C00116	Carbohydrates	8.64e-14	1.16007	-1.66432
37	Diethanolamine	C06772	Others	2.83e-07	1.15808	-2.60265
38	Phenol	C00146	Others	1.19e-06	1.15292	-2.84786
39	Uracil	C00106	Nucleic acids	1.78e-10	1.15105	-3.3903
40	Medicarpin	C10503	Lipids	8.27e-08	1.1478	-1.3609
41	D-Gluconic acid	C00257	Carbohydrates	0.000100827	1.14753	5.73215
42	L-Glutamate	C00025	Peptides	2.62e-11	1.14306	-1.69569
43	L-Phenylalanine	C00079	Peptides	6.69e-11	1.13917	-1.87894
44	L-Serine	C00065	Peptides	1.46e-05	1.13866	-2.23195
45	Thymine	C00178	Nucleic acids	5.22e-09	1.13748	-1.2481
46	L-Tryptophan	C00078	Peptides	0.0370222	1.13652	-4.40765
47	N,N-Dimethylglycine	C01026	Peptides	7.46e-12	1.13478	-3.02235
48	Oxalate	C00209	Organic acids	7.46e-12	1.13474	-2.02695
49	6-Hydroxyhexanoic acid	C06103	Lipids	5.06e-06	1.13431	-2.19178
50	myo-Inositol	C00137	Carbohydrates	3.69e-12	1.13017	-2.00943
51	L-Homoserine	C00263	Peptides	1.24e-07	1.12864	-3.16281
52	D-Glycerate	C00258	Organic acids	1.32e-09	1.12775	-3.04852
53	Nicotinate	C00253	Vitamins and cofactors	5.98e-08	1.12756	-2.53165
54	Adenine	C00147	Nucleic acids	8.61e-10	1.12477	-0.815933
55	D-Glucose 6-phosphate	C00092	Others	2.75e-05	1.11666	3.47878
56	Succinate	C00042	Organic acids	2.16e-10	1.10588	-1.27181
57	L-Valine	C00183	Peptides	3.66e-08	1.10574	-1.39853
58	L-Tyrosine	C00082	Peptides	2.89e-12	1.09883	-1.43426
59	L-Threonate	C01620	Others	4.68e-09	1.09804	-2.16327
60	scyllo-Inositol	C06153	Others	1.83e-06	1.09574	-1.31977
61	(9Z)-Hexadecenoic acid	C08362	Lipids	1.27e-05	1.09279	2.346
62	3-Phosphoglycerate	C00197	Others	2.15e-08	1.08387	0.857243
63	Pantothenate	C00864	Vitamins and cofactors	1.97e-09	1.07951	-1.59409
64	Inositol 1-phosphate	C01177	Others	4.67e-05	1.07878	2.26564
65	Ergosterol	C01694	Steroids	5.98e-07	1.07571	-1.20801
66	Phthalate	C01606	Others	8.94e-11	1.07566	-1.62758
67	Dronabinol	C06972	Others	2.44e-08	1.07498	-3.01893
68	N-Acetyl-D-galactosamine	C01132	Carbohydrates	1.97e-09	1.07462	0.975594
69	D-Tagatose	C00795	Carbohydrates	1.27e-07	1.07289	-1.92695
70	Urea	C00086	Others	6.72e-06	1.0715	-1.60474
71	3,5-Dihydroxy-phenylglycine	C12026	Peptides	2.95e-05	1.07099	3.24405
72	5,6-Dihydrouracil	C00429	Others	1.27e-10	1.0678	-2.48358
73	9-Octadecenoic acid	C00712	Lipids	3e-06	1.06425	1.63364
74	L-4-Hydroxyphenylglycine	C12323	Peptides	1.49e-07	1.0631	-2.54268
75	L-Citrulline	C00327	Peptides	2.67e-06	1.06257	-1.25039
76	L-Cysteine	C00097	Peptides	0.000125293	1.05358	-1.86102
77	D-Glucose	C00031	Carbohydrates	2.6e-08	1.05257	-2.19318
78	Phosphoenolpyruvate(PEP)	C00074	Others	7.19e-06	1.05038	-0.697982
79	(S)-Lactate	C00186	Organic acids	6.01e-08	1.04574	-0.788533
80	3,4-Dihydroxyphenylglycol	C05577	Others	2.11e-06	1.03741	-1.41218
81	L-Threonine	C00188	Peptides	2.67e-06	1.02347	-1.57149
82	(S)-Malate	C00149	Organic acids	7.37e-07	1.01881	-1.25531
83	D-Erythrose 4-phosphate	C00279	Carbohydrates	1.02e-07	1.01715	1.37628
84	D-Sorbitol	C00794	Carbohydrates	6.69e-07	1.00763	1.23096
85	D-Fructose 1,6-bisphosphate	C00354	Carbohydrates	0.00011725	1.00592	-1.84412
86	Apigenin	C01477	Lipids	1.67e-07	1.00203	-0.687359
