# Supplementary material for: Antibacterial Activity of the Essential Oil From Litsea cubeba Against Cutibacterium acnes and the Investigations of Its Potential Mechanism by Gas Chromatography-Mass Spectrometry Metabolomics
Source: Front Microbiol. 2022 Mar 2;13:823845. doi: 10.3389/fmicb.2022.823845 (PMC8924494; doi:10.3389/fmicb.2022.823845)
Supplement: Supplementary file 4 [file Data_Sheet_4.xlsx]

## Sheet: Sheet1
Supplementary File 4 Enriched differential metabolic pathways (p.adj＜0.05)
No.	Pathway	Primary classification	Secondary classification	Database	p-value	Matching KEGG IDs
1	Aminoacyl-tRNA biosynthesis	Genetic Information Processing;	Translation	KEGG	1.28623e-12	C00025|C00037|C00041|C00047|C00049|C00065|C00073|C00078|C00079|C00082|C00097|C00123|C00148|C00152|C00183|C00188|C00407
2	ABC transporters	Environmental Information Processing;	Membrane transport	KEGG	3.0203e-11	C00025|C00031|C00037|C00041|C00047|C00049|C00065|C00077|C00079|C00086|C00123|C00134|C00148|C00183|C00188|C00407|C00794
3	Glycine, serine and threonine metabolism	Metabolism;	Amino acid metabolism	KEGG	1.37979e-09	C00022|C00037|C00049|C00065|C00078|C00097|C00188|C00197|C00213|C00258|C00263|C01026
4	Pantothenate and CoA biosynthesis	Metabolism;	Metabolism of cofactors and vitamins	KEGG	1.85312e-07	C00022|C00049|C00097|C00099|C00106|C00183|C00429|C00864
5	Arginine and proline metabolism	Metabolism;	Amino acid metabolism	KEGG	6.30905e-07	C00022|C00025|C00049|C00077|C00086|C00122|C00134|C00148|C00213|C00327|C00624|C01157
6	Alanine, aspartate and glutamate metabolism	Metabolism;	Amino acid metabolism	KEGG	1.29438e-06	C00022|C00025|C00041|C00042|C00049|C00122|C00152
7	Pyrimidine metabolism	Metabolism;	Nucleotide metabolism	KEGG	1.27064e-05	C00086|C00099|C00105|C00106|C00178|C00295|C00380|C00383|C00429
8	Two-component system	Environmental Information Processing;	Signal transduction	KEGG	6.68386e-05	C00031|C00042|C00049|C00092|C00122|C00149
9	Glycolysis / Gluconeogenesis	Metabolism;	Carbohydrate metabolism	KEGG	9.94695e-05	C00022|C00031|C00033|C00074|C00186|C00197
10	Citrate cycle (TCA cycle)	Metabolism;	Carbohydrate metabolism	KEGG	0.000107969	C00022|C00042|C00074|C00122|C00149
11	Cysteine and methionine metabolism	Metabolism;	Amino acid metabolism	KEGG	0.000449628	C00022|C00041|C00049|C00065|C00073|C00097|C00263
12	Phenylalanine, tyrosine and tryptophan biosynthesis	Metabolism;	Amino acid metabolism	KEGG	0.000488775	C00074|C00078|C00079|C00082|C00279
13	Galactose metabolism	Metabolism;	Carbohydrate metabolism	KEGG	0.000495774	C00031|C00116|C00137|C00794|C00795|C01132
14	Valine, leucine and isoleucine biosynthesis	Metabolism;	Amino acid metabolism	KEGG	0.00058327	C00022|C00123|C00183|C00188|C00407
15	Glyoxylate and dicarboxylate metabolism	Metabolism;	Carbohydrate metabolism	KEGG	0.000732382	C00022|C00042|C00149|C00197|C00209|C00258
16	Sulfur metabolism	Metabolism;	Energy metabolism	KEGG	0.000905639	C00033|C00065|C00097|C00263
17	Phenylalanine metabolism	Metabolism;	Amino acid metabolism	KEGG	0.000933202	C00022|C00042|C00079|C00082|C00122|C00180
18	Phosphotransferase system (PTS)	Environmental Information Processing;	Membrane transport	KEGG	0.000933202	C00022|C00031|C00074|C00092|C00794|C01132
19	Pentose phosphate pathway	Metabolism;	Carbohydrate metabolism	KEGG	0.00110349	C00022|C00031|C00257|C00258|C00279
20	Pyruvate metabolism	Metabolism;	Carbohydrate metabolism	KEGG	0.00110349	C00022|C00033|C00074|C00149|C00186
21	Propanoate metabolism	Metabolism;	Carbohydrate metabolism	KEGG	0.00190766	C00042|C00099|C00163|C00183|C00186
22	Glutathione metabolism	Metabolism;	Metabolism of other amino acids	KEGG	0.0024409	C00025|C00037|C00077|C00097|C00134
23	Tyrosine metabolism	Metabolism;	Amino acid metabolism	KEGG	0.00281494	C00022|C00042|C00082|C00122|C00146|C00628|C05577
24	Cyanoamino acid metabolism	Metabolism;	Metabolism of other amino acids	KEGG	0.00343342	C00037|C00049|C00065|C00082|C00152
25	Nitrogen metabolism	Metabolism;	Energy metabolism	KEGG	0.00379013	C00025|C00037|C00049|C00152
26	Thiamine metabolism	Metabolism;	Metabolism of cofactors and vitamins	KEGG	0.00379013	C00022|C00037|C00082|C00097
27	Nicotinate and nicotinamide metabolism	Metabolism;	Metabolism of cofactors and vitamins	KEGG	0.00468813	C00022|C00049|C00122|C00163|C00253
28	D-Alanine metabolism	Metabolism;	Amino acid metabolism	KEGG	0.00896771	C00022|C00041
29	Benzoate degradation via CoA ligation	Metabolism;	Xenobiotics biodegradation and metabolism	KEGG	0.0139793	C00042|C00122|C00146|C00180|C06337
30	Butanoate metabolism	Metabolism;	Carbohydrate metabolism	KEGG	0.0177076	C00022|C00025|C00042|C00122
31	Streptomycin biosynthesis	Metabolism;	Biosynthesis of other secondary metabolites	KEGG	0.0218293	C00031|C00092|C00137
32	C5-Branched dibasic acid metabolism	Metabolism;	Carbohydrate metabolism	KEGG	0.0462976	C00022|C00025|C00033
33	Glycerolipid metabolism	Metabolism;	Lipid metabolism	KEGG	0.0462976	C00116|C00197|C00258
34	Lysine biosynthesis	Metabolism;	Amino acid metabolism	KEGG	0.0462976	C00047|C00049|C00263
